# Supplementary material for: CAPER Is Vital for Energy and Redox Homeostasis by Integrating Glucose-Induced Mitochondrial Functions via ERR-α-Gabpa and Stress-Induced Adaptive Responses via NF-κB-cMYC
Source: PLoS Genet. 2015 Apr 1;11(4):e1005116. doi: 10.1371/journal.pgen.1005116 (PMC4382186; doi:10.1371/journal.pgen.1005116)
Supplement: S3 Table — (XLSX) [file pgen.1005116.s010.xlsx]

## Sheet: KEGG GO
KEGG pathways	p value
HSA05220_CHRONIC_MYELOID_LEUKEMIA	0.000464238
HSA05222_SMALL_CELL_LUNG_CANCER	0.00120944
HSA05215_PROSTATE_CANCER	0.00407824
HSA05212_PANCREATIC_CANCER	0.00487451
HSA04012_ERBB_SIGNALING_PATHWAY	0.0125168
HSA04120_UBIQUITIN_MEDIATED_PROTEOLYSIS	0.0154646
HSA05214_GLIOMA	0.0270397
HSA05210_COLORECTAL_CANCER	0.0313029
HSA05211_RENAL_CELL_CARCINOMA	0.0363572
HSA05213_ENDOMETRIAL_CANCER	0.0387623
HSA05218_MELANOMA	0.0405978
HSA05221_ACUTE_MYELOID_LEUKEMIA	0.0413338
HSA05223_NON_SMALL_CELL_LUNG_CANCER	0.0440066
HSA00760_NICOTINATE_AND_NICOTINAMIDE_METABOLISM	0.0578672
HSA04930_TYPE_II_DIABETES_MELLITUS	0.0724618
GO_Biological Processes	P-value
cellular protein metabolic process (GO:0044267)	0.000113
intracellular transport (GO:0046907)	0.000652
protein metabolic process (GO:0019538)	0.000936
nucleocytoplasmic transport (GO:0006913)	0.00106463
protein transport (GO:0015031)	0.0012717
protein modification process (GO:0006464)	0.00133534
establishment of protein localization (GO:0045184)	0.00141036
intracellular protein transport (GO:0006886)	0.00165856
establishment of localization in cell (GO:0051649)	0.00182919
regulation of nucleocytoplasmic transport (GO:0046822)	0.00202855
regulation of protein catabolic process (GO:0042176)	0.00699275
positive regulation of specific transcription from RNA polymerase II promoter (GO:0010552)	0.00846327
regulation of proteolysis (GO:0030162)	0.00944707
metabolic process (GO:0008152)	0.00981312
negative regulation of cellular protein metabolic process (GO:0032269)	0.010027
response to chemical stimulus (GO:0042221)	0.0101327
protein import into nucleus (GO:0006606)	0.0136598
cellular response to stimulus (GO:0051716)	0.0173434
nuclear import (GO:0051170)	0.0173502
protein targeting (GO:0006605)	0.0192892
nucleotide metabolic process (GO:0009117)	0.0214819
phosphate metabolic process (GO:0006796)	0.0225479
protein amino acid glycosylation (GO:0006486)	0.0227853
proteasomal ubiquitin-dependent protein catabolic process (GO:0043161)	0.0241423
pyrimidine nucleotide metabolic process (GO:0006220)	0.0246034
ubiquitin-dependent protein catabolic process (GO:0006511)	0.0250531
regulation of specific transcription from RNA polymerase II promoter (GO:0010551)	0.0278544
negative regulation of protein catabolic process (GO:0042177)	0.028241
proteolysis involved in cellular protein catabolic process (GO:0051603)	0.0312509
protein kinase cascade (GO:0007243)	0.0324805
protein complex assembly (GO:0006461)	0.0394456
protein amino acid O-linked glycosylation (GO:0006493)	0.0407587
positive regulation of protein catabolic process (GO:0045732)	0.0407587
response to reactive oxygen species (GO:0000302)	0.0454564
catabolic process (GO:0009056)	0.0482818
regulation of macrophage activation (GO:0043030)	0.0509367
response to hydrogen peroxide (GO:0042542)	0.0509367
early endosome to late endosome transport (GO:0045022)	0.0509367
proteolysis (GO:0006508)	0.0670102
glycerophospholipid metabolic process (GO:0006650)	0.0709998
mitochondrial membrane organization (GO:0007006)	0.0789137
cellular response to reactive oxygen species (GO:0034614)	0.0789137
negative regulation of lipid storage (GO:0010888)	0.0789137
nuclear mRNA splicing, via spliceosome (GO:0000398)	0.0836005
regulation of mRNA processing (GO:0050684)	0.089092
nucleobase, nucleoside, nucleotide and nucleic acid metabolic process (GO:0006139)	0.0893546
protein catabolic process (GO:0030163)	0.0987318

## Sheet: KEGG GO MYC targets
KEGG pathways	p value
HSA05215_PROSTATE_CANCER	0.00313251
HSA05221_ACUTE_MYELOID_LEUKEMIA	0.00333001
HSA05214_GLIOMA	0.00628621
HSA05218_MELANOMA	0.00887116
HSA05220_CHRONIC_MYELOID_LEUKEMIA	0.0110914
HSA05210_COLORECTAL_CANCER	0.0159367
HSA04012_ERBB_SIGNALING_PATHWAY	0.017169
HSA04150_MTOR_SIGNALING_PATHWAY	0.0180379
HSA00220_UREA_CYCLE_AND_METABOLISM_OF_AMINO_GROUPS	0.0478069
HSA00471_D_GLUTAMINE_AND_D_GLUTAMATE_METABOLISM	0.0539271
GO_Biological process	p value
cellular protein metabolic process (GO:0044267)	0.00425437
response to hydrogen peroxide (GO:0042542)	0.00881872
regulation of nucleocytoplasmic transport (GO:0046822)	0.0126113
pyrimidine nucleotide metabolic process (GO:0006220)	0.0231017
protein metabolic process (GO:0019538)	0.0301948
mRNA processing (GO:0006397)	0.0357805
response to reactive oxygen species (GO:0000302)	0.0366061
metabolic process (GO:0008152)	0.0377301
protein targeting (GO:0006605)	0.038036
cellular amino acid metabolic process (GO:0006520)	0.0405516
