# Supplementary material for: CAPER Is Vital for Energy and Redox Homeostasis by Integrating Glucose-Induced Mitochondrial Functions via ERR-α-Gabpa and Stress-Induced Adaptive Responses via NF-κB-cMYC
Source: PLoS Genet. 2015 Apr 1;11(4):e1005116. doi: 10.1371/journal.pgen.1005116 (PMC4382186; doi:10.1371/journal.pgen.1005116)
Supplement: S4 Table — (XLSX) [file pgen.1005116.s011.xlsx]

## Sheet: Metabolites by p value & F.C.
Significantly affected Metabolites identified by statistically analyses of
Benjamini-Hochberg corrected p-values < 0.05 by student’s t-test (A) and fold change (B).
A.
	24hour
Name	pval_BH (p<0.05)	Log10 (pval)
Fructose/Glucose 6-Phosphate (G6P/F6P)	2.86211e-11	10.5433
Fructose 1 /2, 6-Bisphosphate (F1/2, 6-BP)	4.82e-10	9.31695
Succinate	2.07852e-08	7.68225
Phosphoenolpyruvate (PEP)	3.08569e-07	6.51065
Asparagine	2.59127e-06	5.58649
2/3-Phosphoglycerate (2/3-PG)	5.50689e-06	5.25909
Lactate	1.73025e-05	4.76189
Pyruvate	2.51421e-05	4.5996
Fumarate	2.78735e-05	4.55481
Arginine	5.62126e-05	4.25017
Malate	8.9477e-05	4.04829
Citrate	9.42392e-05	4.02577
Methionine	0.000234644	3.62959
Glycine	0.000234644	3.62959
Lysine	0.000498263	3.30254
Tryptophan	0.000923519	3.03455
Betaine	0.00142938	2.84485
Isoleucine/Leucine	0.00142938	2.84485
Glucose/Fructose	0.00142938	2.84485
Acetyl CoA	0.00262651	2.58062
Carnitine	0.00262651	2.58062
Palmitoylcarnitine	0.00262651	2.58062
Serine	0.00403158	2.39452
Glutaryl CoA	0.0455482	1.34153
B.
	24 hour
Name	Fold Change (KD/Ctrl)	Log2(FC)
Arginine	4.0785	2.02804
Lysine	3.07487	1.62052
Asparagine	2.44358	1.289
Pyruvate	0.475404	-1.07277
Fumarate	0.452548	-1.14386
2/3-Phosphoglycerate (2/3-PG)	0.364325	-1.4567
Citrate	0.327185	-1.61182
Succinate	0.29632	-1.75477
Lactate	0.294963	-1.76139
Fructose/Glucose 6-Phosphate (G6P/F6P)	0.229266	-2.12491
Fructose 1 /2, 6-Bisphosphate (F1/2, 6-BP)	0.214258	-2.22258

## Sheet: subcluster Fumarate & Asp
Subclustered metabolites associated with Fumarate and Asparagine
Fumarate			Asparagine
Fumarate	1	Asparagine	1
Lactate	0.863158	Glycine	0.863158
Malate	0.828571	Tryptophan	0.852632
Succinate	0.819549	Isoleucine/Leucine	0.821053
Pyruvate	0.807519	Lysine	0.818045
2/3-PG	0.806015	Arginine	0.798496
Citrate	0.8	Methionine	0.789474
F6P/G6P	0.8
Oxaloacetate	0.721805
Acetyl CoA	0.718797	F6P/G6P	-0.735338
		Succinate	-0.73985
Tryptophan	-0.723308	Citrate	-0.756391
Histidine	-0.72782	Pyruvate	-0.765414
Glycine	-0.759398	Acetyl CoA	-0.769925
Isoleucine/Leucine	-0.765414	Lactate	-0.77594
Arginine	-0.849624	Malate	-0.781955
Asparagine	-0.879699	2/3-PG	-0.795489
Lysine	-0.908271	Fumarate	-0.879699

## Sheet: Cz spearman 24
	PEP	Pyruvate	Lactate	Fumarate	Malate	Oxaloacetate	G6P/F6P	Citrate	2/3-PG	Succinate	alpha-KG	Carnitine	Acetyl CoA	Palmitoyl CoA	Oleoyl CoA	*Malonylcarnitine	Glutaryl CoA	Palmitoylcarnitine	Lysine	Arginine	Proline	Histidine	Serine	Threonine	Alanine /Sarcosine	Betaine	Glucose/Fructose	Glutamine	Methionine	Asparagine	Cystine	Cysteine	Tyrosine	Isoleucine/Leucine	Glycine	Ornithine	Phenylalanine	Glutamic acid	Valine	Homoserine	Citrulline	Tryptophan	Succinyl CoA	Malonyl CoA	F1/2,6-BP
PEP	1	-0.58797	-0.533835	-0.601504	-0.645113	-0.174436	-0.687218	-0.490226	-0.643609	-0.658647	-0.142857	-0.781955	-0.595489	-0.430075	0.00150376	-0.33985	0.38797	-0.781955	0.545865	0.618045	0.542857	0.303759	0.58797	0.503759	0.43609	0.586466	-0.533835	-0.150376	0.712782	0.699248	0.0796992	-0.0210526	0.215038	0.655639	0.73985	-0.530827	0.0255639	0.303759	0.154887	0.509774	-0.500752	0.803008	-0.136842	0.00150376	-0.815038
Pyruvate	-0.58797	1	0.726316	0.807519	0.944361	0.687218	0.657143	0.673684	0.724812	0.813534	0.502256	0.506767	0.606015	0.398496	-0.554887	0.302256	-0.530827	0.506767	-0.809023	-0.760902	-0.374436	-0.518797	-0.479699	-0.437594	-0.590977	-0.750376	0.502256	-0.0796992	-0.809023	-0.765414	-0.275188	-0.303759	-0.511278	-0.760902	-0.673684	0.350376	-0.132331	-0.0345865	-0.12782	-0.485714	0.263158	-0.685714	-0.509774	-0.554887	0.595489
Lactate	-0.533835	0.726316	1	0.863158	0.765414	0.616541	0.833083	0.950376	0.813534	0.864662	0.470677	0.43609	0.657143	0.455639	-0.422556	0.360902	-0.57594	0.43609	-0.745865	-0.670677	-0.246617	-0.532331	-0.548872	-0.0977444	-0.413534	-0.470677	0.646617	-0.124812	-0.584962	-0.77594	-0.532331	-0.0496241	-0.209023	-0.568421	-0.55188	0.538346	0.00902256	-0.0180451	0.102256	-0.366917	0.213534	-0.596992	-0.4	-0.422556	0.621053
Fumarate	-0.601504	0.807519	0.863158	1	0.828571	0.721805	0.8	0.8	0.806015	0.819549	0.425564	0.57594	0.718797	0.430075	-0.466165	0.338346	-0.6	0.57594	-0.908271	-0.849624	-0.374436	-0.72782	-0.566917	-0.357895	-0.607519	-0.560902	0.544361	-0.348872	-0.696241	-0.879699	-0.321805	-0.365414	-0.416541	-0.765414	-0.759398	0.493233	-0.230075	-0.233083	-0.0541353	-0.571429	0.302256	-0.723308	-0.428571	-0.466165	0.606015
Malate	-0.645113	0.944361	0.765414	0.828571	1	0.637594	0.693233	0.718797	0.747368	0.828571	0.523308	0.634586	0.544361	0.442105	-0.457143	0.336842	-0.484211	0.634586	-0.82406	-0.757895	-0.36391	-0.526316	-0.491729	-0.374436	-0.607519	-0.780451	0.538346	-0.157895	-0.854135	-0.781955	-0.377444	-0.278195	-0.389474	-0.760902	-0.712782	0.410526	-0.075188	-0.103759	-0.181955	-0.538346	0.264662	-0.735338	-0.439098	-0.457143	0.616541
Oxaloacetate	-0.174436	0.687218	0.616541	0.721805	0.637594	1	0.503759	0.530827	0.606015	0.569925	0.427068	0.102256	0.422556	0.281203	-0.530827	0.193985	-0.469173	0.102256	-0.756391	-0.705263	-0.133835	-0.584962	-0.227068	-0.16391	-0.458647	-0.488722	0.305263	-0.418045	-0.362406	-0.553383	-0.252632	-0.321805	-0.332331	-0.43609	-0.43609	0.0406015	-0.0631579	-0.0451128	0.171429	-0.201504	0.141353	-0.356391	-0.538346	-0.530827	0.204511
G6P/F6P	-0.687218	0.657143	0.833083	0.8	0.693233	0.503759	1	0.793985	0.855639	0.806015	0.503759	0.675188	0.708271	0.228571	-0.437594	0.112782	-0.560902	0.675188	-0.625564	-0.651128	-0.237594	-0.407519	-0.592481	-0.195489	-0.386466	-0.610526	0.687218	-0.0195489	-0.548872	-0.735338	-0.350376	-0.186466	-0.0421053	-0.490226	-0.577444	0.745865	0.16391	-0.0270677	0.184962	-0.27218	0.488722	-0.652632	-0.366917	-0.437594	0.885714
Citrate	-0.490226	0.673684	0.950376	0.8	0.718797	0.530827	0.793985	1	0.828571	0.846617	0.479699	0.395489	0.581955	0.299248	-0.366917	0.233083	-0.455639	0.395489	-0.735338	-0.631579	-0.264662	-0.393985	-0.517293	-0.0796992	-0.368421	-0.505263	0.619549	-0.115789	-0.584962	-0.756391	-0.533835	-0.0571429	-0.218045	-0.554887	-0.515789	0.520301	-0.0360902	-0.043609	0.0977444	-0.348872	0.293233	-0.566917	-0.386466	-0.366917	0.61203
2/3-PG	-0.643609	0.724812	0.813534	0.806015	0.747368	0.606015	0.855639	0.828571	1	0.813534	0.518797	0.574436	0.762406	0.186466	-0.21203	0.117293	-0.368421	0.574436	-0.736842	-0.753383	-0.231579	-0.384962	-0.342857	-0.326316	-0.506767	-0.666165	0.467669	-0.105263	-0.517293	-0.795489	-0.249624	-0.120301	-0.171429	-0.590977	-0.639098	0.514286	0.129323	-0.00902256	0.129323	-0.255639	0.446617	-0.616541	-0.221053	-0.21203	0.703759
Succinate	-0.658647	0.813534	0.864662	0.819549	0.828571	0.569925	0.806015	0.846617	0.813534	1	0.353383	0.481203	0.67218	0.44812	-0.330827	0.353383	-0.6	0.481203	-0.796992	-0.777444	-0.323308	-0.497744	-0.625564	-0.242105	-0.485714	-0.58797	0.667669	-0.0481203	-0.697744	-0.73985	-0.390977	-0.183459	-0.365414	-0.700752	-0.673684	0.610526	-0.0541353	-0.0766917	-0.043609	-0.503759	0.371429	-0.756391	-0.320301	-0.330827	0.684211
alpha-KG	-0.142857	0.502256	0.470677	0.425564	0.523308	0.427068	0.503759	0.479699	0.518797	0.353383	1	0.344361	0.329323	-0.193985	-0.41203	-0.293233	-0.0406015	0.344361	-0.356391	-0.263158	-0.162406	-0.081203	-0.0842105	-0.249624	-0.38797	-0.6	0.136842	-0.138346	-0.37594	-0.404511	-0.38797	-0.157895	-0.0270677	-0.231579	-0.105263	0.279699	0.103759	0.112782	-0.123308	-0.112782	-0.0526316	-0.221053	-0.419549	-0.41203	0.404511
Carnitine	-0.781955	0.506767	0.43609	0.57594	0.634586	0.102256	0.675188	0.395489	0.574436	0.481203	0.344361	1	0.433083	0.118797	-0.150376	0.0406015	-0.216541	1	-0.398496	-0.419549	-0.237594	-0.245113	-0.350376	-0.344361	-0.442105	-0.640602	0.381955	0.0150376	-0.616541	-0.574436	-0.0240602	-0.252632	-0.0887218	-0.488722	-0.604511	0.606015	0.121805	-0.240602	-0.087218	-0.377444	0.44812	-0.593985	-0.0210526	-0.150376	0.795489
Acetyl CoA	-0.595489	0.606015	0.657143	0.718797	0.544361	0.422556	0.708271	0.581955	0.762406	0.67218	0.329323	0.433083	1	0.396992	-0.145865	0.338346	-0.383459	0.433083	-0.559398	-0.619549	-0.296241	-0.452632	-0.439098	-0.46015	-0.401504	-0.365414	0.497744	0.0992481	-0.475188	-0.769925	-0.0466165	-0.043609	-0.150376	-0.593985	-0.606015	0.505263	-0.0887218	0.0691729	0.0165414	-0.33985	0.180451	-0.607519	-0.165414	-0.145865	0.62406
Palmitoyl CoA	-0.430075	0.398496	0.455639	0.430075	0.442105	0.281203	0.228571	0.299248	0.186466	0.44812	-0.193985	0.118797	0.396992	1	-0.111278	0.969925	-0.381955	0.118797	-0.427068	-0.421053	-0.326316	-0.461654	-0.631579	-0.150376	-0.323308	-0.144361	0.526316	0.0661654	-0.505263	-0.511278	-0.396992	0.288722	-0.215038	-0.52782	-0.569925	0.221053	-0.312782	-0.207519	-0.215038	-0.574436	-0.0601504	-0.592481	-0.117293	-0.111278	0.198496
Oleoyl CoA	0.00150376	-0.554887	-0.422556	-0.466165	-0.457143	-0.530827	-0.437594	-0.366917	-0.21203	-0.330827	-0.41203	-0.150376	-0.145865	-0.111278	1	-0.0556391	0.47218	-0.150376	0.369925	0.296241	0.115789	0.401504	0.383459	-0.109774	0.288722	0.36391	-0.421053	0.0631579	0.360902	0.306767	0.366917	0.335338	0.150376	0.17594	0.118797	-0.336842	0.0165414	-0.171429	-0.261654	0.0962406	-0.263158	0.172932	0.932331	1	-0.341353
*Malonylcarnitine	-0.33985	0.302256	0.360902	0.338346	0.336842	0.193985	0.112782	0.233083	0.117293	0.353383	-0.293233	0.0406015	0.338346	0.969925	-0.0556391	1	-0.276692	0.0406015	-0.353383	-0.369925	-0.267669	-0.416541	-0.57594	-0.145865	-0.285714	-0.0646617	0.484211	0.145865	-0.434586	-0.46015	-0.354887	0.380451	-0.18797	-0.464662	-0.542857	0.177444	-0.341353	-0.21203	-0.190977	-0.517293	-0.043609	-0.533835	-0.103759	-0.0556391	0.114286
Glutaryl CoA	0.38797	-0.530827	-0.57594	-0.6	-0.484211	-0.469173	-0.560902	-0.455639	-0.368421	-0.6	-0.0406015	-0.216541	-0.383459	-0.381955	0.47218	-0.276692	1	-0.216541	0.536842	0.584962	0.218045	0.593985	0.593985	0.121805	0.323308	0.087218	-0.506767	0.114286	0.371429	0.458647	0.210526	0.416541	0.156391	0.341353	0.381955	-0.311278	0.0135338	0.0736842	-0.0736842	0.360902	-0.321805	0.526316	0.396992	0.47218	-0.36391
Palmitoylcarnitine	-0.781955	0.506767	0.43609	0.57594	0.634586	0.102256	0.675188	0.395489	0.574436	0.481203	0.344361	1	0.433083	0.118797	-0.150376	0.0406015	-0.216541	1	-0.398496	-0.419549	-0.237594	-0.245113	-0.350376	-0.344361	-0.442105	-0.640602	0.381955	0.0150376	-0.616541	-0.574436	-0.0240602	-0.252632	-0.0887218	-0.488722	-0.604511	0.606015	0.121805	-0.240602	-0.087218	-0.377444	0.44812	-0.593985	-0.0210526	-0.150376	0.795489
Lysine	0.545865	-0.809023	-0.745865	-0.908271	-0.82406	-0.756391	-0.625564	-0.735338	-0.736842	-0.796992	-0.356391	-0.398496	-0.559398	-0.427068	0.369925	-0.353383	0.536842	-0.398496	1	0.935338	0.536842	0.67218	0.548872	0.458647	0.64812	0.589474	-0.454135	0.442105	0.723308	0.818045	0.303759	0.344361	0.578947	0.846617	0.783459	-0.267669	0.398496	0.386466	0.204511	0.628571	-0.278195	0.738346	0.374436	0.369925	-0.430075
Arginine	0.618045	-0.760902	-0.670677	-0.849624	-0.757895	-0.705263	-0.651128	-0.631579	-0.753383	-0.777444	-0.263158	-0.419549	-0.619549	-0.421053	0.296241	-0.369925	0.584962	-0.419549	0.935338	1	0.503759	0.678195	0.536842	0.542857	0.631579	0.526316	-0.496241	0.288722	0.645113	0.798496	0.206015	0.269173	0.449624	0.801504	0.830075	-0.326316	0.276692	0.333835	0.168421	0.532331	-0.407519	0.789474	0.311278	0.296241	-0.482707
Proline	0.542857	-0.374436	-0.246617	-0.374436	-0.36391	-0.133835	-0.237594	-0.264662	-0.231579	-0.323308	-0.162406	-0.237594	-0.296241	-0.326316	0.115789	-0.267669	0.218045	-0.237594	0.536842	0.503759	1	0.22406	0.521805	0.467669	0.548872	0.288722	-0.264662	0.075188	0.565414	0.473684	0.0270677	-0.0330827	0.377444	0.610526	0.434586	-0.0902256	0.512782	0.487218	0.305263	0.566917	-0.222556	0.520301	0.0360902	0.115789	-0.297744
Histidine	0.303759	-0.518797	-0.532331	-0.72782	-0.526316	-0.584962	-0.407519	-0.393985	-0.384962	-0.497744	-0.081203	-0.245113	-0.452632	-0.461654	0.401504	-0.416541	0.593985	-0.245113	0.67218	0.678195	0.22406	1	0.360902	0.291729	0.345865	0.124812	-0.219549	0.464662	0.384962	0.466165	0.294737	0.264662	0.305263	0.454135	0.451128	-0.302256	0.168421	0.0255639	0.0932331	0.369925	-0.141353	0.430075	0.369925	0.401504	-0.189474
Serine	0.58797	-0.479699	-0.548872	-0.566917	-0.491729	-0.227068	-0.592481	-0.517293	-0.342857	-0.625564	-0.0842105	-0.350376	-0.439098	-0.631579	0.383459	-0.57594	0.593985	-0.350376	0.548872	0.536842	0.521805	0.360902	1	0.314286	0.359398	0.392481	-0.766917	-0.0917293	0.703759	0.64812	0.458647	0.0330827	0.279699	0.590977	0.639098	-0.565414	0.431579	0.434586	0.228571	0.693233	-0.287218	0.810526	0.342857	0.383459	-0.62406
Threonine	0.503759	-0.437594	-0.0977444	-0.357895	-0.374436	-0.16391	-0.195489	-0.0796992	-0.326316	-0.242105	-0.249624	-0.344361	-0.46015	-0.150376	-0.109774	-0.145865	0.121805	-0.344361	0.458647	0.542857	0.467669	0.291729	0.314286	1	0.323308	0.427068	-0.0526316	0.0706767	0.538346	0.502256	-0.108271	0.105263	0.488722	0.615038	0.601504	-0.0120301	0.47218	0.421053	0.613534	0.464662	0.0315789	0.590977	-0.120301	-0.109774	-0.308271
Alanine /Sarcosine	0.43609	-0.590977	-0.413534	-0.607519	-0.607519	-0.458647	-0.386466	-0.368421	-0.506767	-0.485714	-0.38797	-0.442105	-0.401504	-0.323308	0.288722	-0.285714	0.323308	-0.442105	0.64812	0.631579	0.548872	0.345865	0.359398	0.323308	1	0.496241	-0.181955	0.193985	0.508271	0.63609	0.126316	0.257143	0.333835	0.618045	0.572932	-0.281203	0.23609	0.368421	0.16391	0.643609	-0.380451	0.589474	0.263158	0.288722	-0.308271
Betaine	0.586466	-0.750376	-0.470677	-0.560902	-0.780451	-0.488722	-0.610526	-0.505263	-0.666165	-0.58797	-0.6	-0.640602	-0.365414	-0.144361	0.36391	-0.0646617	0.087218	-0.640602	0.589474	0.526316	0.288722	0.124812	0.392481	0.427068	0.496241	1	-0.368421	0.0646617	0.726316	0.613534	0.291729	0.171429	0.368421	0.592481	0.6	-0.383459	0.0511278	0.210526	0.150376	0.383459	-0.336842	0.601504	0.308271	0.36391	-0.685714
Glucose/Fructose	-0.533835	0.502256	0.646617	0.544361	0.538346	0.305263	0.687218	0.619549	0.467669	0.667669	0.136842	0.381955	0.497744	0.526316	-0.421053	0.484211	-0.506767	0.381955	-0.454135	-0.496241	-0.264662	-0.219549	-0.766917	-0.0526316	-0.181955	-0.368421	1	0.368421	-0.633083	-0.649624	-0.335338	0.0481203	0.037594	-0.451128	-0.581955	0.556391	-0.0766917	-0.109774	0.126316	-0.332331	0.347368	-0.675188	-0.461654	-0.421053	0.690226
Glutamine	-0.150376	-0.0796992	-0.124812	-0.348872	-0.157895	-0.418045	-0.0195489	-0.115789	-0.105263	-0.0481203	-0.138346	0.0150376	0.0992481	0.0661654	0.0631579	0.145865	0.114286	0.0150376	0.442105	0.288722	0.075188	0.464662	-0.0917293	0.0706767	0.193985	0.0646617	0.368421	1	-0.0240602	0.0556391	0.168421	0.520301	0.395489	0.240602	0.108271	0.177444	0.311278	0.311278	0.261654	0.252632	0.186466	-0.0180451	0.0390977	0.0631579	0.278195
Methionine	0.712782	-0.809023	-0.584962	-0.696241	-0.854135	-0.362406	-0.548872	-0.584962	-0.517293	-0.697744	-0.37594	-0.616541	-0.475188	-0.505263	0.360902	-0.434586	0.371429	-0.616541	0.723308	0.645113	0.565414	0.384962	0.703759	0.538346	0.508271	0.726316	-0.633083	-0.0240602	1	0.789474	0.323308	0.178947	0.466165	0.821053	0.769925	-0.390977	0.396992	0.35188	0.406015	0.732331	-0.213534	0.843609	0.338346	0.360902	-0.646617
Asparagine	0.699248	-0.765414	-0.77594	-0.879699	-0.781955	-0.553383	-0.735338	-0.756391	-0.795489	-0.73985	-0.404511	-0.574436	-0.769925	-0.511278	0.306767	-0.46015	0.458647	-0.574436	0.818045	0.798496	0.473684	0.466165	0.64812	0.502256	0.63609	0.613534	-0.649624	0.0556391	0.789474	1	0.294737	0.145865	0.324812	0.821053	0.863158	-0.439098	0.320301	0.320301	0.162406	0.649624	-0.312782	0.852632	0.326316	0.306767	-0.663158
Cystine	0.0796992	-0.275188	-0.532331	-0.321805	-0.377444	-0.252632	-0.350376	-0.533835	-0.249624	-0.390977	-0.38797	-0.0240602	-0.0466165	-0.396992	0.366917	-0.354887	0.210526	-0.0240602	0.303759	0.206015	0.0270677	0.294737	0.458647	-0.108271	0.126316	0.291729	-0.335338	0.168421	0.323308	0.294737	1	-0.234586	-0.0270677	0.172932	0.142857	-0.44812	0.00902256	-0.0827068	0.221053	0.299248	0.0180451	0.335338	0.41203	0.366917	-0.227068
Cysteine	-0.0210526	-0.303759	-0.0496241	-0.365414	-0.278195	-0.321805	-0.186466	-0.0571429	-0.120301	-0.183459	-0.157895	-0.252632	-0.043609	0.288722	0.335338	0.380451	0.416541	-0.252632	0.344361	0.269173	-0.0330827	0.264662	0.0330827	0.105263	0.257143	0.171429	0.0481203	0.520301	0.178947	0.145865	-0.234586	1	0.345865	0.26015	0.18797	-0.00902256	0.195489	0.184962	0.109774	0.285714	-0.133835	0.13985	0.300752	0.335338	-0.0466165
Tyrosine	0.215038	-0.511278	-0.209023	-0.416541	-0.389474	-0.332331	-0.0421053	-0.218045	-0.171429	-0.365414	-0.0270677	-0.0887218	-0.150376	-0.215038	0.150376	-0.18797	0.156391	-0.0887218	0.578947	0.449624	0.377444	0.305263	0.279699	0.488722	0.333835	0.368421	0.037594	0.395489	0.466165	0.324812	-0.0270677	0.345865	1	0.690226	0.487218	0.0947368	0.696241	0.512782	0.46015	0.56391	0.120301	0.353383	0.0451128	0.150376	-0.0541353
Isoleucine/Leucine	0.655639	-0.760902	-0.568421	-0.765414	-0.760902	-0.43609	-0.490226	-0.554887	-0.590977	-0.700752	-0.231579	-0.488722	-0.593985	-0.52782	0.17594	-0.464662	0.341353	-0.488722	0.846617	0.801504	0.610526	0.454135	0.590977	0.615038	0.618045	0.592481	-0.451128	0.240602	0.821053	0.821053	0.172932	0.26015	0.690226	1	0.897744	-0.288722	0.592481	0.485714	0.496241	0.793985	-0.135338	0.828571	0.16391	0.17594	-0.473684
Glycine	0.73985	-0.673684	-0.55188	-0.759398	-0.712782	-0.43609	-0.577444	-0.515789	-0.639098	-0.673684	-0.105263	-0.604511	-0.606015	-0.569925	0.118797	-0.542857	0.381955	-0.604511	0.783459	0.830075	0.434586	0.451128	0.639098	0.601504	0.572932	0.6	-0.581955	0.108271	0.769925	0.863158	0.142857	0.18797	0.487218	0.897744	1	-0.377444	0.434586	0.535338	0.344361	0.711278	-0.315789	0.905263	0.123308	0.118797	-0.581955
Ornithine	-0.530827	0.350376	0.538346	0.493233	0.410526	0.0406015	0.745865	0.520301	0.514286	0.610526	0.279699	0.606015	0.505263	0.221053	-0.336842	0.177444	-0.311278	0.606015	-0.267669	-0.326316	-0.0902256	-0.302256	-0.565414	-0.0120301	-0.281203	-0.383459	0.556391	0.177444	-0.390977	-0.439098	-0.44812	-0.00902256	0.0947368	-0.288722	-0.377444	1	0.183459	0.106767	0.0541353	-0.296241	0.508271	-0.532331	-0.281203	-0.336842	0.78797
Phenylalanine	0.0255639	-0.132331	0.00902256	-0.230075	-0.075188	-0.0631579	0.16391	-0.0360902	0.129323	-0.0541353	0.103759	0.121805	-0.0887218	-0.312782	0.0165414	-0.341353	0.0135338	0.121805	0.398496	0.276692	0.512782	0.168421	0.431579	0.47218	0.23609	0.0511278	-0.0766917	0.311278	0.396992	0.320301	0.00902256	0.195489	0.696241	0.592481	0.434586	0.183459	1	0.691729	0.609023	0.678195	0.291729	0.356391	0.0526316	0.0165414	0.133835
Glutamic acid	0.303759	-0.0345865	-0.0180451	-0.233083	-0.103759	-0.0451128	-0.0270677	-0.043609	-0.00902256	-0.0766917	0.112782	-0.240602	0.0691729	-0.207519	-0.171429	-0.21203	0.0736842	-0.240602	0.386466	0.333835	0.487218	0.0255639	0.434586	0.421053	0.368421	0.210526	-0.109774	0.311278	0.35188	0.320301	-0.0827068	0.184962	0.512782	0.485714	0.535338	0.106767	0.691729	1	0.43609	0.621053	-0.0255639	0.451128	-0.231579	-0.171429	-0.075188
Valine	0.154887	-0.12782	0.102256	-0.0541353	-0.181955	0.171429	0.184962	0.0977444	0.129323	-0.043609	-0.123308	-0.087218	0.0165414	-0.215038	-0.261654	-0.190977	-0.0736842	-0.087218	0.204511	0.168421	0.305263	0.0932331	0.228571	0.613534	0.16391	0.150376	0.126316	0.261654	0.406015	0.162406	0.221053	0.109774	0.46015	0.496241	0.344361	0.0541353	0.609023	0.43609	1	0.639098	0.413534	0.413534	-0.22406	-0.261654	0.0827068
Homoserine	0.509774	-0.485714	-0.366917	-0.571429	-0.538346	-0.201504	-0.27218	-0.348872	-0.255639	-0.503759	-0.112782	-0.377444	-0.33985	-0.574436	0.0962406	-0.517293	0.360902	-0.377444	0.628571	0.532331	0.566917	0.369925	0.693233	0.464662	0.643609	0.383459	-0.332331	0.252632	0.732331	0.649624	0.299248	0.285714	0.56391	0.793985	0.711278	-0.296241	0.678195	0.621053	0.639098	1	-0.0691729	0.792481	0.0766917	0.0962406	-0.296241
Citrulline	-0.500752	0.263158	0.213534	0.302256	0.264662	0.141353	0.488722	0.293233	0.446617	0.371429	-0.0526316	0.44812	0.180451	-0.0601504	-0.263158	-0.043609	-0.321805	0.44812	-0.278195	-0.407519	-0.222556	-0.141353	-0.287218	0.0315789	-0.380451	-0.336842	0.347368	0.186466	-0.213534	-0.312782	0.0180451	-0.133835	0.120301	-0.135338	-0.315789	0.508271	0.291729	-0.0255639	0.413534	-0.0691729	1	-0.369925	-0.195489	-0.263158	0.55188
Tryptophan	0.803008	-0.685714	-0.596992	-0.723308	-0.735338	-0.356391	-0.652632	-0.566917	-0.616541	-0.756391	-0.221053	-0.593985	-0.607519	-0.592481	0.172932	-0.533835	0.526316	-0.593985	0.738346	0.789474	0.520301	0.430075	0.810526	0.590977	0.589474	0.601504	-0.675188	-0.0180451	0.843609	0.852632	0.335338	0.13985	0.353383	0.828571	0.905263	-0.532331	0.356391	0.451128	0.413534	0.792481	-0.369925	1	0.172932	0.172932	-0.682707
Succinyl CoA	-0.136842	-0.509774	-0.4	-0.428571	-0.439098	-0.538346	-0.366917	-0.386466	-0.221053	-0.320301	-0.419549	-0.0210526	-0.165414	-0.117293	0.932331	-0.103759	0.396992	-0.0210526	0.374436	0.311278	0.0360902	0.369925	0.342857	-0.120301	0.263158	0.308271	-0.461654	0.0390977	0.338346	0.326316	0.41203	0.300752	0.0451128	0.16391	0.123308	-0.281203	0.0526316	-0.231579	-0.22406	0.0766917	-0.195489	0.172932	1	0.932331	-0.225564
Malonyl CoA	0.00150376	-0.554887	-0.422556	-0.466165	-0.457143	-0.530827	-0.437594	-0.366917	-0.21203	-0.330827	-0.41203	-0.150376	-0.145865	-0.111278	1	-0.0556391	0.47218	-0.150376	0.369925	0.296241	0.115789	0.401504	0.383459	-0.109774	0.288722	0.36391	-0.421053	0.0631579	0.360902	0.306767	0.366917	0.335338	0.150376	0.17594	0.118797	-0.336842	0.0165414	-0.171429	-0.261654	0.0962406	-0.263158	0.172932	0.932331	1	-0.341353
F1/2,6-BP	-0.815038	0.595489	0.621053	0.606015	0.616541	0.204511	0.885714	0.61203	0.703759	0.684211	0.404511	0.795489	0.62406	0.198496	-0.341353	0.114286	-0.36391	0.795489	-0.430075	-0.482707	-0.297744	-0.189474	-0.62406	-0.308271	-0.308271	-0.685714	0.690226	0.278195	-0.646617	-0.663158	-0.227068	-0.0466165	-0.0541353	-0.473684	-0.581955	0.78797	0.133835	-0.075188	0.0827068	-0.296241	0.55188	-0.682707	-0.225564	-0.341353	1
abbreviation
PEP	phosphoenolpyruvate
G6P/F6P	Glucose/Fructose 6-Phosphate
F1/2,6-BP	Fructose 1 /2, 6-bisphosphate
2/3-PG	2/3-phosphoglycerate
alpha-KG	alpha-ketoglutarate

## Sheet: c24_Results
PK_Name	pval_raw	pval_BH	Fold_Change(siCAPER/siCtrl)
Arginine	4.68438e-06	5.62126e-05	4.0785
Lysine	4.68438e-06	0.000498263	3.07487
Asparagine	4.68438e-06	2.59127e-06	2.44358
Serine	4.68438e-06	0.00403158	1.90485
Methionine	3.47793e-05	0.000234644	1.64643
Glycine	3.91073e-05	0.000234644	1.59873
Tryptophan	0.00023088	0.000923519	1.57377
Betaine	0.000505817	0.00142938	1.42331
Phosphoenolpyruvate	8.41552e-08	3.08569e-07	1.33381
Histidine	0.27405	0.386895	1.3259
Isoleucine/Leucine	0.000534913	0.00142938	1.27989
Glutaryl CoA	0.0260275	0.0455482	1.27592
Alanine /Sarcosine	0.120244	0.19239	1.26226
Homoserine	0.0254389	0.0555031	1.24308
Glutamic acid	0.317895	0.411505	1.19831
Cystine	0.325775	0.411505	1.17926
Threonine	0.0917598	0.157302	1.1679
Succinyl CoA	0.337214	0.337214	1.1106
Proline	0.0870987	0.157302	1.10006
Oleoyl CoA	0.280204	0.280204	1.09775
Malonyl CoA	0.279798	0.337214	1.09759
Cysteine	0.769512	0.865783	1.08853
Tyrosine	0.162636	0.243954	1.04619
Valine	0.793635	0.865783	1.00504
Glutamine	0.760364	0.865783	0.993946
Phenylalanine	0.989274	0.989274	0.945572
Oxaloacetate	0.0973353	0.107069	0.869059
*Malonylcarnitine	0.131616	0.153552	0.798224
Palmitoyl CoA	0.0670609	0.0938852	0.798124
alpha-Ketoglutarate	0.125984	0.125984	0.757685
Acetyl CoA	0.000612781	0.00262651	0.755997
Citrulline	0.0279145	0.0558291	0.730503
Ornithine	0.941269	0.982194	0.629343
Malate	6.50742e-05	8.9477e-05	0.629183
Carnitine	0.00112485	0.00262651	0.617946
Palmitoylcarnitine	0.00112565	0.00262651	0.617935
Glucose/Fructose	0.000536016	0.00142938	0.576921
Pyruvate	1.37139e-05	2.51421e-05	0.475404
Fumarate	1.77377e-05	2.78735e-05	0.452548
2/3-Phosphoglycerate	2.00251e-06	5.50689e-06	0.364325
Citrate	7.71048e-05	9.42392e-05	0.327185
Succinate	3.77913e-09	2.07852e-08	0.29632
Lactate	7.86478e-06	1.73025e-05	0.294963
Fructose/Glucose 6-Phosphate	2.60192e-12	2.86211e-11	0.229266
Fructose 1 /2, 6-Bisphosphate	9.63e-11	4.82e-10	0.214258

## Sheet: MRM_Transitions
Compound Name	SRM Transition		ESI Ionization Mode	Method	Retention time
	Precursor Ion	Product Ions
2/3-Phosphoglycerate	184.9	79	Negative	1	9.4
Acetyl CoA	810.15	303.1	Positive	3	0.94
	810.15	135.9
	810.15	303.1
Alanine	90.1	52	Positive	2	2.5
	90.1	44.1
Arginine	175	70.1	Positive	2	2.5
	175	60.1
Asparagine	133.1	87.1	Positive	2	3.2
	133.1	74
Betaine	118.1	59.1	Positive	2	3.05
	118.1	58.1
Carnitine	162	85	Positive	3	1.8
Citrate	191	111	Negative	1	8.7
Citrulline	174	131	Positive	2	3.2
Cysteine	122	76	Positive	2	3.046
	122	59
Cystine	241	151.9	Positive	2	2.7
	241	74
Fructose/Glucose 6-Phosphate	259	97	Negative	1	8.3
Fructose 1/2,6-Bisphosphate	338.9	96.8	Negative	1	10.9
	340.89	322.9		1
Fumarate	115	71	Negative	1	7.2
Glucose/Fructose	179	59	Negative	2	2.4
Glutamic acid	146	102.1	Negative	1	2.7
Glutaryl CoA	882.15	428	Positive	3	1.8
	882.15	375
Glycine	76	30.1	Positive	2	3
Glutamine	147	84	Positive	2	2.8
	147	130
Histidine	156.1	110	Positive	2	2.2
	156.1	83.1	Positive	2	2.1
Homoserine	120.1	74.1	Positive	2	2.2
	120.1	56.1
Isoleucine/Leucine	132.1	86.1	Positive	2	3.2
	132.1	69.1
alpha-Ketoglutarate	145	101.1	Negative	1	6.9
Lactate	89	43	Negative	1	4.1
Lysine	147.11	130	Positive	2	2.8
	147.11	84.1
Malate	133	115	Negative	1	7
Malonyl CoA	854	428	Positive	3	4.28
	854	347
	854	303
Methionine	150.1	61	Positive	2	2.3
	150.1	56.1
Ornithine	133	116	Positive	2	2.5
	133	70
Oxaloacetate	131	87	Negative	1	8.9
Palmitoylcarnitine	400.3	85	Positive	3	10
Phosphoenolpyruvate	167	79	Negative	1	9.7
Phenylalanine	166.1	120	Positive	2	8.5
	166.1	103
Proline	116.1	81	Positive	2	2.5
	116.1	70.1
Pyruvate	87	43	Negative	1	3.3
Serine	106.1	60.1	Positive	2	2.8
Succinate	117	99	Negative	1	7.2
Succinyl CoA	868	428	Positive	3	2.86
	868	361
	868	259
Threonine	120	74	Positive	2	3.5
Tryptophan	205	188	Positive	2	11
	205	146
Tyrosine	182	136	Positive	2	3.8
	182	123
Valine	118.1	72.1	Positive	2	2.8
	118.1	55.1
*Malonylcarnitine	230	85	Positive	3	10
Oleoyl CoA	1032	525.3	Positive	3	4.98
Method 1- Measured the TCA metabolites using Luna NH2 column (see the methods parts)
Method 2- Measured the amino acids using Reverse phase XDB C18 column (see the methods parts)
Method 2- Measured the CoA's using Reverse phase Eclipse C18 column (see the methods parts)
* = We don’t have the standards
