# Supplementary material for: CAPER Is Vital for Energy and Redox Homeostasis by Integrating Glucose-Induced Mitochondrial Functions via ERR-α-Gabpa and Stress-Induced Adaptive Responses via NF-κB-cMYC
Source: PLoS Genet. 2015 Apr 1;11(4):e1005116. doi: 10.1371/journal.pgen.1005116 (PMC4382186; doi:10.1371/journal.pgen.1005116)
Supplement: S5 Table — (XLSX) [file pgen.1005116.s012.xlsx]

## Sheet: Sheet1
Strain: rrf3 (pk1426)
Stage starting RNAi feeding	L1
days after feeding	Control (n=127)		Y55F3AM.3 (n=98)			days after feeding	Control (n=107)		Y55F3AM.3 (n=105)			days after feeding	Control (n=123)		Y55F3AM.3 (n=100)			days after feeding	Control (n=109)		Y55F3AM.3 (n=106)
	Mean	SEM	Mean	SEM			Mean	SEM	Mean	SEM			Mean	SEM	Mean	SEM			Mean	SEM	Mean	SEM
0	100		100			0	100		100			0	100		100			0	100		100
2			95.9184	1.99873		2	100					2			96	1.95959		2			96.2264	1.85085
4	96.063	1.72568	74.4898	4.40344		4	100		94.2857	2.26521		4	95.935	1.78061	79	4.07308		4	95.4128	2.00384	75.4717	4.17901
6	92.8066	2.31098	39.3732	5.01693		6	98.0769	1.34668	70.4662	4.53147		6	91.7273	2.50682	46.0833	5.1685		6	91.5963	2.6826	41.6062	4.83444
8	90.1295	2.71238	0	0		8	98.0769		46.6161	5.10794		8	87.0473	3.13308	11.5208	3.75673		8	88.5767	3.10949	12.0439	3.36572
10	84.5545	3.36671				10	87.0433	3.66518	22.766	4.34167		10	80.9742	3.76994	0	0		10	84.2559	3.63157	6.02195	2.71385
12	77.1211	3.96599				12	79.2484	4.51167	9.37423	3.25278		12	76.9255	4.08899				12	75.3868	4.39948	1.50549	1.46976
14	67.8294	4.44529				14	70.9064	5.16455	0	0		14	66.2414	4.71461				14	64.3005	4.95625	0	0
16	55.7502	4.75123				16	57.0032	5.7252				16	52.3521	5.06079				16	49.8883	5.21377
18	43.671	4.75853				18	26.4161	5.17168				18	41.668	5.0309				18	35.4761	5.01079
20	31.5918	4.46866				20	13.9032	4.07004				20	29.9155	4.69691				20	22.1726	4.36186
22	22.3001	4.00552				22	5.56129	2.69993				22	19.2314	4.05651				22	13.3036	3.57054
24	7.43336	2.5273				24	4.17097	2.35588				24	5.34205	2.32202				24	5.54315	2.40792
26	0					26	0	0				26	0	0				26	0	0
censored animals	18		10			censored animals	33		17			censored animals	26		20			censored animals	17		10
Median Survival	18		6			Median Survival	18		8			Median Survival	18		6			Median Survival	16		6
p value	<0.0001					p value	<0.0001					p value	<0.0001					p value	<0.0001
	L4
days after feeding	Control (n=130)		Y55F3AM.3 (n=112)			days after feeding	Control (n=102		Y55F3AM.3 (n=102)			days after feeding	Control (n=119)		Y55F3AM.3 (n=111)			days after feeding	Control (n=128)		Y55F3AM.3 (n=108)
	Mean	SEM	Mean	SEM			Mean	SEM	Mean	SEM			Mean	SEM	Mean	SEM			Mean	SEM	Mean	SEM
0	100		100			0	100		100			0	100		100			0	100		100
2			97.2222	1.58132		2			99.0196	0.975575		2			97.2973	1.53917		2			97.2222	1.58132
4	97.6923	1.31688	89.8148	2.91036		4	100		86.8948	3.38878		4	98.3193	1.17839	92.7928	2.45459		4	98.4375	1.09619	92.5926	2.52005
6	97.6923		76.4381	4.12463		6	100		56.8158	5.17873		6	97.4569	1.4497	79.5367	3.89682		6	98.4375		78.8022	4.02003
8	95.25	1.89397	54.3113	4.93975		8	97.8022	1.53691	27.0552	5.02518		8	93.8805	2.24288	57.6641	4.87314		8	96.7691	1.59044	55.991	4.99642
10	91.7864	2.49422	15.2072	3.71568		10	93.2533	2.66084	18.6004	4.66525		10	90.0873	2.84322	14.9499	3.66356		10	91.393	2.60876	15.6775	3.82067
12	78.8065	3.86243	0	0		12	85.8912	3.78504	11.8366	4.01148		12	76.0738	4.19639	0	0		12	75.3757	4.13228	0	0
14	64.8995	4.55368				14	71.167	4.98049	5.07284	2.80309		14	61.0592	4.83811				14	59.3584	4.74069
16	49.1382	4.79074				16	57.6698	5.45059	0	0		16	44.0427	4.94618				16	45.2254	4.81578
18	34.304	4.55926				18	40.4915	5.42636				18	29.0281	4.53134				18	30.1503	4.44709
20	17.6156	3.66425				20	31.9024	5.15575				20	14.0136	3.46998				20	17.9017	3.71809
22	12.0527	3.1328				22	20.8593	4.49709				22	10.0097	3.00099				22	12.2485	3.18058
24	6.48994	2.37122				24	9.81613	3.29472				24	6.00582	2.3763				24	6.59537	2.40855
26	2.7814	1.58313				26	0	0				26	2.00194	1.40119				26	2.82659	1.60852
28	0	0										28	0	0				28	0	0
Censored animals	21		11			Censored animals	20		24			Censored animals	18		13			Censored animals	21		14
Median survival	16		10			Median survival	18		8			Median survival	16		10				16		10
p value	<0.0001					p value	<0.0001					p value	<0.0001						<0.0001
