# Supplementary material for: CAPER Is Vital for Energy and Redox Homeostasis by Integrating Glucose-Induced Mitochondrial Functions via ERR-α-Gabpa and Stress-Induced Adaptive Responses via NF-κB-cMYC
Source: PLoS Genet. 2015 Apr 1;11(4):e1005116. doi: 10.1371/journal.pgen.1005116 (PMC4382186; doi:10.1371/journal.pgen.1005116)
Supplement: S6 Table — (XLSX) [file pgen.1005116.s013.xlsx]

## Sheet: Combined_CommonMetabolites_Corr
Metabolites	2/3-PG	Alanine /Sarcosine	Alpha-KG	Arginine	Aspargine	Betaine	Citrate	F1/2,6-BP	Fumarate	G6P/F6P	Glutamic acid	Glycine	Histidine	Homoserine	Isoleucine/Leucine	Lactate	Lysine	Malate	Methionine	Ornithine	Oxalate	PEP	Phenylalanine	Proline	Pyruvate	Serine	Succinate	Threonine	Tryptophan	Valine	metabolites	2/3-PG	Alanine	Alpha-KG	Arginine	Aspargine	Betaine	Citrate	F1/2,6-BP	Fumarate	G6P/F6P	Glutamic acid	Glycine	Histidine	Homoserine	Isoleucine	Lactate	Lysine	Malate
2/3-PG	1	-0.506767	0.518797	-0.753383	-0.795489	-0.666165	0.828571	0.703759	0.806015	0.855639	-0.00902256	-0.639098	-0.384962	-0.255639	-0.590977	0.813534	-0.736842	0.747368	-0.517293	0.514286	0.606015	-0.643609	0.129323	-0.231579	0.724812	-0.342857	0.813534	-0.326316	-0.616541	0.129323	2/3-PG	1	-0.50303	0.90303	-0.636364	-0.684848	-0.030303	0.393939	0.406061	0.660606	0.830303	-0.830303	-0.721212	-0.6	0.369697	-0.478788	0.272727	-0.90303	0.830303
Alanine/Sarcosine	-0.506767	1	-0.38797	0.631579	0.63609	0.496241	-0.368421	-0.308271	-0.607519	-0.386466	0.368421	0.572932	0.345865	0.643609	0.618045	-0.413534	0.64812	-0.607519	0.508271	-0.281203	-0.458647	0.43609	0.23609	0.548872	-0.590977	0.359398	-0.485714	0.323308	0.589474	0.16391	Alanine	-0.50303	1	-0.563636	0.587879	0.309091	0.478788	-0.393939	-0.454545	-0.0909091	-0.284848	0.793939	0.878788	0.636364	0.175758	0.224242	0.2	0.563636	-0.357576
Alpha-KG	0.518797	-0.38797	1	-0.263158	-0.404511	-0.6	0.479699	0.404511	0.425564	0.503759	0.112782	-0.105263	-0.081203	-0.112782	-0.231579	0.470677	-0.356391	0.523308	-0.37594	0.279699	0.427068	-0.142857	0.103759	-0.162406	0.502256	-0.0842105	0.353383	-0.249624	-0.221053	-0.123308	Alpha-KG	0.90303	-0.563636	1	-0.721212	-0.769697	0.163636	0.539394	0.563636	0.721212	0.793939	-0.90303	-0.830303	-0.612121	0.272727	-0.393939	0.345455	-0.854545	0.890909
Arginine	-0.753383	0.631579	-0.263158	1	0.798496	0.526316	-0.631579	-0.482707	-0.849624	-0.651128	0.333835	0.830075	0.678195	0.532331	0.801504	-0.670677	0.935338	-0.757895	0.645113	-0.326316	-0.705263	0.618045	0.276692	0.503759	-0.760902	0.536842	-0.777444	0.542857	0.789474	0.168421	Arginine	-0.636364	0.587879	-0.721212	1	0.721212	-0.115152	-0.187879	-0.575758	-0.50303	-0.781818	0.709091	0.818182	0.648485	0.284848	0.515152	0.0787879	0.660606	-0.612121
Aspargine	-0.795489	0.63609	-0.404511	0.798496	1	0.613534	-0.756391	-0.663158	-0.879699	-0.735338	0.320301	0.863158	0.466165	0.649624	0.821053	-0.77594	0.818045	-0.781955	0.789474	-0.439098	-0.553383	0.699248	0.320301	0.473684	-0.765414	0.64812	-0.73985	0.502256	0.852632	0.162406	Aspargine	-0.684848	0.309091	-0.769697	0.721212	1	-0.478788	-0.175758	-0.442424	-0.539394	-0.818182	0.648485	0.575758	0.6	-0.127273	0.624242	-0.0424242	0.624242	-0.672727
Betaine	-0.666165	0.496241	-0.6	0.526316	0.613534	1	-0.505263	-0.685714	-0.560902	-0.610526	0.210526	0.6	0.124812	0.383459	0.592481	-0.470677	0.589474	-0.780451	0.726316	-0.383459	-0.488722	0.586466	0.0511278	0.288722	-0.750376	0.392481	-0.58797	0.427068	0.601504	0.150376	Betaine	-0.030303	0.478788	0.163636	-0.115152	-0.478788	1	-0.224242	0.0787879	0.50303	0.357576	0.151515	0.139394	0.260606	-0.030303	-0.175758	0.163636	0.175758	0.333333
Citrate	0.828571	-0.368421	0.479699	-0.631579	-0.756391	-0.505263	1	0.61203	0.8	0.793985	-0.043609	-0.515789	-0.393985	-0.348872	-0.554887	0.950376	-0.735338	0.718797	-0.584962	0.520301	0.530827	-0.490226	-0.0360902	-0.264662	0.673684	-0.517293	0.846617	-0.0796992	-0.566917	0.0977444	Citrate	0.393939	-0.393939	0.539394	-0.187879	-0.175758	-0.224242	1	0.684848	0.309091	0.0545455	-0.648485	-0.442424	-0.466667	0.175758	-0.2	0.709091	-0.575758	0.406061
F1/2,6-BP	0.703759	-0.308271	0.404511	-0.482707	-0.663158	-0.685714	0.61203	1	0.606015	0.885714	-0.075188	-0.581955	-0.189474	-0.296241	-0.473684	0.621053	-0.430075	0.616541	-0.646617	0.78797	0.204511	-0.815038	0.133835	-0.297744	0.595489	-0.62406	0.684211	-0.308271	-0.682707	0.0827068	F1/2.6-BP	0.406061	-0.454545	0.563636	-0.575758	-0.442424	0.0787879	0.684848	1	0.490909	0.29697	-0.624242	-0.563636	-0.478788	-0.321212	-0.551515	0.357576	-0.515152	0.454545
Fumarate	0.806015	-0.607519	0.425564	-0.849624	-0.879699	-0.560902	0.8	0.606015	1	0.8	-0.233083	-0.759398	-0.72782	-0.571429	-0.765414	0.863158	-0.908271	0.828571	-0.696241	0.493233	0.721805	-0.601504	-0.230075	-0.374436	0.807519	-0.566917	0.819549	-0.357895	-0.723308	-0.0541353	Fumarate	0.660606	-0.0909091	0.721212	-0.50303	-0.539394	0.50303	0.309091	0.490909	1	0.769697	-0.539394	-0.50303	-0.2	0.0787879	-0.50303	0.50303	-0.563636	0.878788
G6P/F6P	0.855639	-0.386466	0.503759	-0.651128	-0.735338	-0.610526	0.793985	0.885714	0.8	1	-0.0270677	-0.577444	-0.407519	-0.27218	-0.490226	0.833083	-0.625564	0.693233	-0.548872	0.745865	0.503759	-0.687218	0.16391	-0.237594	0.657143	-0.592481	0.806015	-0.195489	-0.652632	0.184962	G6P/F6P	0.830303	-0.284848	0.793939	-0.781818	-0.818182	0.357576	0.0545455	0.29697	0.769697	1	-0.648485	-0.648485	-0.50303	0.127273	-0.6	0.10303	-0.721212	0.830303
Glutamic acid	-0.00902256	0.368421	0.112782	0.333835	0.320301	0.210526	-0.043609	-0.075188	-0.233083	-0.0270677	1	0.535338	0.0255639	0.621053	0.485714	-0.0180451	0.386466	-0.103759	0.35188	0.106767	-0.0451128	0.303759	0.691729	0.487218	-0.0345865	0.434586	-0.0766917	0.421053	0.451128	0.43609	Glutamic acid	-0.830303	0.793939	-0.90303	0.709091	0.648485	0.151515	-0.648485	-0.624242	-0.539394	-0.648485	1	0.927273	0.806061	-0.151515	0.50303	-0.224242	0.90303	-0.733333
Glycine	-0.639098	0.572932	-0.105263	0.830075	0.863158	0.6	-0.515789	-0.581955	-0.759398	-0.577444	0.535338	1	0.451128	0.711278	0.897744	-0.55188	0.783459	-0.712782	0.769925	-0.377444	-0.43609	0.73985	0.434586	0.434586	-0.673684	0.639098	-0.673684	0.601504	0.905263	0.344361	Glycine	-0.721212	0.878788	-0.830303	0.818182	0.575758	0.139394	-0.442424	-0.563636	-0.50303	-0.648485	0.927273	1	0.69697	0.10303	0.393939	-0.0181818	0.757576	-0.69697
Histidine	-0.384962	0.345865	-0.081203	0.678195	0.466165	0.124812	-0.393985	-0.189474	-0.72782	-0.407519	0.0255639	0.451128	1	0.369925	0.454135	-0.532331	0.67218	-0.526316	0.384962	-0.302256	-0.584962	0.303759	0.168421	0.22406	-0.518797	0.360902	-0.497744	0.291729	0.430075	0.0932331	Histidine	-0.6	0.636364	-0.612121	0.648485	0.6	0.260606	-0.466667	-0.478788	-0.2	-0.50303	0.806061	0.69697	1	-0.187879	0.612121	0.0909091	0.842424	-0.309091
Homoserine	-0.255639	0.643609	-0.112782	0.532331	0.649624	0.383459	-0.348872	-0.296241	-0.571429	-0.27218	0.621053	0.711278	0.369925	1	0.793985	-0.366917	0.628571	-0.538346	0.732331	-0.296241	-0.201504	0.509774	0.678195	0.566917	-0.485714	0.693233	-0.503759	0.464662	0.792481	0.639098	Homoserine	0.369697	0.175758	0.272727	0.284848	-0.127273	-0.030303	0.175758	-0.321212	0.0787879	0.127273	-0.151515	0.10303	-0.187879	1	0.151515	0.224242	-0.369697	0.127273
Isoleucine/leucine	-0.590977	0.618045	-0.231579	0.801504	0.821053	0.592481	-0.554887	-0.473684	-0.765414	-0.490226	0.485714	0.897744	0.454135	0.793985	1	-0.568421	0.846617	-0.760902	0.821053	-0.288722	-0.43609	0.655639	0.592481	0.610526	-0.760902	0.590977	-0.700752	0.615038	0.828571	0.496241	Isoleucine	-0.478788	0.224242	-0.393939	0.515152	0.624242	-0.175758	-0.2	-0.551515	-0.50303	-0.6	0.50303	0.393939	0.612121	0.151515	1	-0.0424242	0.563636	-0.406061
Lactate	0.813534	-0.413534	0.470677	-0.670677	-0.77594	-0.470677	0.950376	0.621053	0.863158	0.833083	-0.0180451	-0.55188	-0.532331	-0.366917	-0.568421	1	-0.745865	0.765414	-0.584962	0.538346	0.616541	-0.533835	0.00902256	-0.246617	0.726316	-0.548872	0.864662	-0.0977444	-0.596992	0.102256	Lactate	0.272727	0.2	0.345455	0.0787879	-0.0424242	0.163636	0.709091	0.357576	0.50303	0.10303	-0.224242	-0.0181818	0.0909091	0.224242	-0.0424242	1	-0.260606	0.50303
Lysine	-0.736842	0.64812	-0.356391	0.935338	0.818045	0.589474	-0.735338	-0.430075	-0.908271	-0.625564	0.386466	0.783459	0.67218	0.628571	0.846617	-0.745865	1	-0.82406	0.723308	-0.267669	-0.756391	0.545865	0.398496	0.536842	-0.809023	0.548872	-0.796992	0.458647	0.738346	0.204511	Lysine	-0.90303	0.563636	-0.854545	0.660606	0.624242	0.175758	-0.575758	-0.515152	-0.563636	-0.721212	0.90303	0.757576	0.842424	-0.369697	0.563636	-0.260606	1	-0.672727
Malate	0.747368	-0.607519	0.523308	-0.757895	-0.781955	-0.780451	0.718797	0.616541	0.828571	0.693233	-0.103759	-0.712782	-0.526316	-0.538346	-0.760902	0.765414	-0.82406	1	-0.854135	0.410526	0.637594	-0.645113	-0.075188	-0.36391	0.944361	-0.491729	0.828571	-0.374436	-0.735338	-0.181955	Malate	0.830303	-0.357576	0.890909	-0.612121	-0.672727	0.333333	0.406061	0.454545	0.878788	0.830303	-0.733333	-0.69697	-0.309091	0.127273	-0.406061	0.50303	-0.672727	1
Methionine	-0.517293	0.508271	-0.37594	0.645113	0.789474	0.726316	-0.584962	-0.646617	-0.696241	-0.548872	0.35188	0.769925	0.384962	0.732331	0.821053	-0.584962	0.723308	-0.854135	1	-0.390977	-0.362406	0.712782	0.396992	0.565414	-0.809023	0.703759	-0.697744	0.538346	0.843609	0.406015	Methionine	-0.236364	0.575758	-0.0545455	0.284848	-0.260606	0.721212	0.0545455	-0.10303	0.115152	-0.030303	0.248485	0.393939	0.272727	0.175758	-0.00606061	0.418182	0.284848	0.0909091
Ornithine	0.514286	-0.281203	0.279699	-0.326316	-0.439098	-0.383459	0.520301	0.78797	0.493233	0.745865	0.106767	-0.377444	-0.302256	-0.296241	-0.288722	0.538346	-0.267669	0.410526	-0.390977	1	0.0406015	-0.530827	0.183459	-0.0902256	0.350376	-0.565414	0.610526	-0.0120301	-0.532331	0.0541353	Ornithine	0.0787879	-0.139394	0.115152	0.0545455	0.224242	-0.272727	-0.0909091	-0.515152	-0.151515	-0.0181818	-0.0545455	-0.139394	-0.00606061	0.490909	0.660606	-0.139394	-0.0909091	-0.0181818
Oxalate	0.606015	-0.458647	0.427068	-0.705263	-0.553383	-0.488722	0.530827	0.204511	0.721805	0.503759	-0.0451128	-0.43609	-0.584962	-0.201504	-0.43609	0.616541	-0.756391	0.637594	-0.362406	0.0406015	1	-0.174436	-0.0631579	-0.133835	0.687218	-0.227068	0.569925	-0.16391	-0.356391	0.171429	Oxalate	0.806061	-0.393939	0.90303	-0.527273	-0.781818	0.406061	0.284848	0.345455	0.745455	0.781818	-0.733333	-0.672727	-0.406061	0.369697	-0.345455	0.224242	-0.660606	0.866667
PEP	-0.643609	0.43609	-0.142857	0.618045	0.699248	0.586466	-0.490226	-0.815038	-0.601504	-0.687218	0.303759	0.73985	0.303759	0.509774	0.655639	-0.533835	0.545865	-0.645113	0.712782	-0.530827	-0.174436	1	0.0255639	0.542857	-0.58797	0.58797	-0.658647	0.503759	0.803008	0.154887	PEP	-0.575758	0.0424242	-0.575758	0.333333	0.612121	-0.466667	-0.309091	-0.490909	-0.830303	-0.660606	0.515152	0.357576	0.393939	-0.187879	0.793939	-0.357576	0.575758	-0.660606
Phenylalanine	0.129323	0.23609	0.103759	0.276692	0.320301	0.0511278	-0.0360902	0.133835	-0.230075	0.16391	0.691729	0.434586	0.168421	0.678195	0.592481	0.00902256	0.398496	-0.075188	0.396992	0.183459	-0.0631579	0.0255639	1	0.512782	-0.132331	0.431579	-0.0541353	0.47218	0.356391	0.609023	Phenylalanine	-0.963636	0.50303	-0.878788	0.648485	0.6	0.0909091	-0.515152	-0.539394	-0.709091	-0.781818	0.854545	0.733333	0.660606	-0.309091	0.551515	-0.345455	0.951515	-0.793939
Proline	-0.231579	0.548872	-0.162406	0.503759	0.473684	0.288722	-0.264662	-0.297744	-0.374436	-0.237594	0.487218	0.434586	0.22406	0.566917	0.610526	-0.246617	0.536842	-0.36391	0.565414	-0.0902256	-0.133835	0.542857	0.512782	1	-0.374436	0.521805	-0.323308	0.467669	0.520301	0.305263	Proline	-0.915152	0.430303	-0.806061	0.515152	0.624242	0.0909091	-0.575758	-0.527273	-0.636364	-0.709091	0.830303	0.624242	0.709091	-0.381818	0.672727	-0.393939	0.939394	-0.721212
Pyruvate	0.724812	-0.590977	0.502256	-0.760902	-0.765414	-0.750376	0.673684	0.595489	0.807519	0.657143	-0.0345865	-0.673684	-0.518797	-0.485714	-0.760902	0.726316	-0.809023	0.944361	-0.809023	0.350376	0.687218	-0.58797	-0.132331	-0.374436	1	-0.479699	0.813534	-0.437594	-0.685714	-0.12782	Pyruvate	-0.224242	0.321212	0.0545455	0.248485	-0.163636	0.781818	-0.0666667	-0.030303	0.260606	-0.0545455	0.187879	0.175758	0.454545	0.0666667	0.224242	0.2	0.381818	0.187879
Serine	-0.342857	0.359398	-0.0842105	0.536842	0.64812	0.392481	-0.517293	-0.62406	-0.566917	-0.592481	0.434586	0.639098	0.360902	0.693233	0.590977	-0.548872	0.548872	-0.491729	0.703759	-0.565414	-0.227068	0.58797	0.431579	0.521805	-0.479699	1	-0.625564	0.314286	0.810526	0.228571	Serine	-0.939394	0.466667	-0.878788	0.769697	0.660606	-0.00606061	-0.418182	-0.551515	-0.733333	-0.854545	0.818182	0.745455	0.660606	-0.212121	0.563636	-0.272727	0.927273	-0.793939
Succinate	0.813534	-0.485714	0.353383	-0.777444	-0.73985	-0.58797	0.846617	0.684211	0.819549	0.806015	-0.0766917	-0.673684	-0.497744	-0.503759	-0.700752	0.864662	-0.796992	0.828571	-0.697744	0.610526	0.569925	-0.658647	-0.0541353	-0.323308	0.813534	-0.625564	1	-0.242105	-0.756391	-0.043609	Succinate	0.6	-0.757576	0.672727	-0.575758	-0.393939	-0.260606	0.442424	0.478788	0.175758	0.333333	-0.672727	-0.721212	-0.333333	-0.10303	0.0181818	0.139394	-0.478788	0.539394
Threonine	-0.326316	0.323308	-0.249624	0.542857	0.502256	0.427068	-0.0796992	-0.308271	-0.357895	-0.195489	0.421053	0.601504	0.291729	0.464662	0.615038	-0.0977444	0.458647	-0.374436	0.538346	-0.0120301	-0.16391	0.503759	0.47218	0.467669	-0.437594	0.314286	-0.242105	1	0.590977	0.613534	Threonine	0.6	-0.0424242	0.660606	-0.369697	-0.793939	0.684848	0.139394	0.381818	0.781818	0.721212	-0.466667	-0.357576	-0.236364	0.212121	-0.6	0.260606	-0.442424	0.745455
Tryptophan	-0.616541	0.589474	-0.221053	0.789474	0.852632	0.601504	-0.566917	-0.682707	-0.723308	-0.652632	0.451128	0.905263	0.430075	0.792481	0.828571	-0.596992	0.738346	-0.735338	0.843609	-0.532331	-0.356391	0.803008	0.356391	0.520301	-0.685714	0.810526	-0.756391	0.590977	1	0.413534	Tryptophan	-0.951515	0.527273	-0.915152	0.575758	0.745455	-0.0424242	-0.406061	-0.430303	-0.6	-0.757576	0.842424	0.709091	0.648485	-0.466667	0.454545	-0.175758	0.878788	-0.757576
Valine	0.129323	0.16391	-0.123308	0.168421	0.162406	0.150376	0.0977444	0.0827068	-0.0541353	0.184962	0.43609	0.344361	0.0932331	0.639098	0.496241	0.102256	0.204511	-0.181955	0.406015	0.0541353	0.171429	0.154887	0.609023	0.305263	-0.12782	0.228571	-0.043609	0.613534	0.413534	1	Valine	-0.69697	0.333333	-0.733333	0.636364	0.721212	-0.29697	-0.50303	-0.721212	-0.806061	-0.745455	0.733333	0.624242	0.551515	0.0787879	0.842424	-0.430303	0.709091	-0.793939
Groups:
CL_24
RNAi1.5
abbreviation
PEP	Phosphoenolpyruvate
G6P/F6P	Frucose/Glucose 6-Phosphate
F1/2,6-BP	Fructose 1 /2, 6-bisphosphate
2/3-PG	2/3-phosphoglycerate
Alpha-KG	Alpha-ketoglutarate
[truncated: 12 more columns]

## Sheet: Cor.analysis.Result.pvalues
%of pairs w/ p<0.01
	CL.24_W.RNA1.5
	8.96552
Var.Pair	Cell.24hvs.Worm.RNA1.5d
2/3-Phosphoglycerate_Alanine/Sarcosine	0.99109
2/3-Phosphoglycerate_alpha.Ketoglutarate	0.0418925
2/3-Phosphoglycerate_Arginine	0.610582
2/3-Phosphoglycerate_Aspargine	0.580767
2/3-Phosphoglycerate_Betaine	0.0849993
2/3-Phosphoglycerate_Citrate	0.08761
2/3-Phosphoglycerate_FBP.GBP	0.323016
2/3-Phosphoglycerate_Fumarate	0.473836
2/3-Phosphoglycerate_G6P.F6P	0.845131
2/3-Phosphoglycerate_Glutamic.acid	0.00859541
2/3-Phosphoglycerate_Glycine	0.732466
2/3-Phosphoglycerate_Histidine	0.522378
2/3-Phosphoglycerate_Homoserine	0.148098
2/3-Phosphoglycerate_Isoleucine.Leucine	0.725378
2/3-Phosphoglycerate_Lactate	0.0561837
2/3-Phosphoglycerate_Lysine	0.225025
2/3-Phosphoglycerate_Malate	0.620843
2/3-Phosphoglycerate_Methionine	0.460122
2/3-Phosphoglycerate_Ornithine	0.275634
2/3-Phosphoglycerate_Oxalate	0.357668
2/3-Phosphoglycerate_PEP	0.809577
2/3-Phosphoglycerate_Phenylalanine	2.2365e-06
2/3-Phosphoglycerate_Proline	0.00323143
2/3-Phosphoglycerate_Pyruvate	0.0107275
2/3-Phosphoglycerate_Serine	0.00219159
2/3-Phosphoglycerate_Succinate	0.322559
2/3-Phosphoglycerate_Threonine	0.021582
2/3-Phosphoglycerate_Tryptophan	0.012002
2/3-Phosphoglycerate_Valine	0.027268
Alanine/Sarcosine _alpha.Ketoglutarate	0.610514
Alanine/Sarcosine _Arginine	0.876801
Alanine/Sarcosine _Aspargine	0.336032
Alanine/Sarcosine _Betaine	0.95934
Alanine/Sarcosine _Citrate	0.946988
Alanine/Sarcosine _FBP.GBP	0.702083
Alanine/Sarcosine _Fumarate	0.171685
Alanine/Sarcosine _G6P.F6P	0.79843
Alanine/Sarcosine _Glutamic.acid	0.121507
Alanine/Sarcosine _Glycine	0.109598
Alanine/Sarcosine _Histidine	0.38358
Alanine/Sarcosine _Homoserine	0.191402
Alanine/Sarcosine _Isoleucine.Leucine	0.271604
Alanine/Sarcosine _Lactate	0.15246
Alanine/Sarcosine _Lysine	0.765575
Alanine/Sarcosine _Malate	0.461261
Alanine/Sarcosine _Methionine	0.831254
Alanine/Sarcosine _Ornithine	0.740591
Alanine/Sarcosine _Oxalate	0.860116
Alanine/Sarcosine _PEP	0.344029
Alanine/Sarcosine _Phenylalanine	0.486206
Alanine/Sarcosine _Proline	0.727482
Alanine/Sarcosine _Pyruvate	0.0242075
Alanine/Sarcosine _Serine	0.77289
Alanine/Sarcosine _Succinate	0.305627
Alanine/Sarcosine _Threonine	0.400219
Alanine/Sarcosine _Tryptophan	0.840294
Alanine/Sarcosine _Valine	0.686639
alpha-Ketoglutarate_Arginine	0.153696
alpha-Ketoglutarate_Aspargine	0.188509
alpha-Ketoglutarate_Betaine	0.0559876
alpha-Ketoglutarate_Citrate	0.857378
alpha-Ketoglutarate_FBP.GBP	0.64147
alpha-Ketoglutarate_Fumarate	0.310239
alpha-Ketoglutarate_G6P.F6P	0.240005
alpha-Ketoglutarate_Glutamic.acid	0.000361808
alpha-Ketoglutarate_Glycine	0.0158406
alpha-Ketoglutarate_Histidine	0.160051
alpha-Ketoglutarate_Homoserine	0.38143
alpha-Ketoglutarate_Isoleucine.Leucine	0.68758
alpha-Ketoglutarate_Lactate	0.737253
alpha-Ketoglutarate_Lysine	0.045059
alpha-Ketoglutarate_Malate	0.0597617
alpha-Ketoglutarate_Methionine	0.448033
alpha-Ketoglutarate_Ornithine	0.702231
alpha-Ketoglutarate_Oxalate	0.0215502
alpha-Ketoglutarate_PEP	0.254016
alpha-Ketoglutarate_Phenylalanine	0.0010255
alpha-Ketoglutarate_Proline	0.0340523
alpha-Ketoglutarate_Pyruvate	0.267738
alpha-Ketoglutarate_Serine	0.00418859
alpha-Ketoglutarate_Succinate	0.320213
alpha-Ketoglutarate_Threonine	0.0195111
alpha-Ketoglutarate_Tryptophan	0.00298261
alpha-Ketoglutarate_Valine	0.0706031
Arginine _Aspargine	0.681551
Arginine _Betaine	0.118696
Arginine _Citrate	0.217431
Arginine _FBP.GBP	0.772924
Arginine _Fumarate	0.118305
Arginine _G6P.F6P	0.543586
Arginine _Glutamic.acid	0.230738
Arginine _Glycine	0.934186
Arginine _Histidine	0.905903
Arginine _Homoserine	0.503494
Arginine _Isoleucine.Leucine	0.235212
Arginine _Lactate	0.0472728
Arginine _Lysine	0.0437573
Arginine _Malate	0.534513
Arginine _Methionine	0.29128
Arginine _Ornithine	0.381154
Arginine _Oxalate	0.516515
Arginine _PEP	0.403375
Arginine _Phenylalanine	0.27662
Arginine _Proline	0.97267
Arginine _Pyruvate	0.00530008
Arginine _Serine	0.349814
Arginine _Succinate	0.394018
Arginine _Threonine	0.0265259
Arginine _Tryptophan	0.356668
Arginine _Valine	0.194992
Aspargine _Betaine	0.00591974
Aspargine _Citrate	0.0712424
Aspargine _FBP.GBP	0.471738
Aspargine _Fumarate	0.0859587
Aspargine _G6P.F6P	0.638406
Aspargine _Glutamic.acid	0.326438
Aspargine _Glycine	0.148099
Aspargine _Histidine	0.67551
Aspargine _Homoserine	0.0444438
Aspargine _Isoleucine.Leucine	0.340442
Aspargine _Lactate	0.0270821
Aspargine _Lysine	0.350874
Aspargine _Malate	0.601284
Aspargine _Methionine	0.00291392
Aspargine _Ornithine	0.11947
Aspargine _Oxalate	0.341942
Aspargine _PEP	0.732464
Aspargine _Phenylalanine	0.421271
Aspargine _Proline	0.628769
Aspargine _Pyruvate	0.0601839
Aspargine _Serine	0.961217
Aspargine _Succinate	0.23468
Aspargine _Threonine	0.0002735
Aspargine _Tryptophan	0.499771
Aspargine _Valine	0.0965467
Betaine _Citrate	0.464853
Betaine _FBP.GBP	0.0407701
Betaine _Fumarate	0.00818719
Betaine _G6P.F6P	0.0158013
Betaine _Glutamic.acid	0.8919
Betaine _Glycine	0.218313
Betaine _Histidine	0.75305
Betaine _Homoserine	0.333375
Betaine _Isoleucine.Leucine	0.055755
Betaine _Lactate	0.13222
Betaine _Lysine	0.266262
Betaine _Malate	0.00192183
Betaine _Methionine	0.980958
Betaine _Ornithine	0.781946
Betaine _Oxalate	0.0316039
Betaine _PEP	0.00871005
Betaine _Phenylalanine	0.929048
Betaine _Proline	0.646428
Betaine _Pyruvate	6.5887e-06
Betaine _Serine	0.348765
Betaine _Succinate	0.363847
Betaine _Threonine	0.395129
Betaine _Tryptophan	0.100338
Betaine _Valine	0.308101
Citrate _FBP.GBP	0.778994
Citrate _Fumarate	0.0827789
Citrate _G6P.F6P	0.0221365
Citrate _Glutamic.acid	0.104508
Citrate _Glycine	0.831867
Citrate _Histidine	0.842396
Citrate _Homoserine	0.22768
Citrate _Isoleucine.Leucine	0.346602
Citrate _Lactate	0.0343399
Citrate _Lysine	0.526899
Citrate _Malate	0.290939
Citrate _Methionine	0.106651
Citrate _Ornithine	0.136945
Citrate _Oxalate	0.506476
Citrate _PEP	0.629242
Citrate _Phenylalanine	0.234751
Citrate _Proline	0.39131
Citrate _Pyruvate	0.0489611
Citrate _Serine	0.777077
Citrate _Succinate	0.0868951
Citrate _Threonine	0.623941
Citrate _Tryptophan	0.636746
Citrate _Valine	0.146914
FBP/GBP _Fumarate	0.712745
FBP/GBP _G6P.F6P	0.0147135
FBP/GBP _Glutamic.acid	0.143724
FBP/GBP _Glycine	0.951585
FBP/GBP _Histidine	0.462965
FBP/GBP _Homoserine	0.950986
FBP/GBP _Isoleucine.Leucine	0.813845
FBP/GBP _Lactate	0.432351
FBP/GBP _Lysine	0.806971
FBP/GBP _Malate	0.61012
FBP/GBP _Methionine	0.138035
FBP/GBP _Ornithine	0.000270084
FBP/GBP _Oxalate	0.733611
FBP/GBP _PEP	0.178214
FBP/GBP _Phenylalanine	0.100341
FBP/GBP _Proline	0.533965
FBP/GBP _Pyruvate	0.110641
FBP/GBP _Serine	0.804656
FBP/GBP _Succinate	0.482238
FBP/GBP _Threonine	0.108478
FBP/GBP _Tryptophan	0.405087
FBP/GBP _Valine	0.0270162
Fumarate _G6P.F6P	0.860313
Fumarate _Glutamic.acid	0.415268
Fumarate _Glycine	0.325625
Fumarate _Histidine	0.108222
Fumarate _Homoserine	0.104722
Fumarate _Isoleucine.Leucine	0.310129
Fumarate _Lactate	0.0939247
Fumarate _Lysine	0.0502058
Fumarate _Malate	0.677349
Fumarate _Methionine	0.0298203
Fumarate _Ornithine	0.122792
Fumarate _Oxalate	0.909154
Fumarate _PEP	0.271707
Fumarate _Phenylalanine	0.147117
Fumarate _Proline	0.42475
Fumarate _Pyruvate	0.0574831
Fumarate _Serine	0.514219
Fumarate _Succinate	0.0294516
Fumarate _Threonine	0.00151404
Fumarate _Tryptophan	0.622012
Fumarate _Valine	0.0180957
G6P/F6P _Glutamic.acid	0.0968616
G6P/F6P _Glycine	0.799509
G6P/F6P _Histidine	0.788071
G6P/F6P _Homoserine	0.364571
G6P/F6P _Isoleucine.Leucine	0.726992
G6P/F6P _Lactate	0.0147822
G6P/F6P _Lysine	0.69501
G6P/F6P _Malate	0.455751
G6P/F6P _Methionine	0.191595
G6P/F6P _Ornithine	0.0288083
G6P/F6P _Oxalate	0.269685
G6P/F6P _PEP	0.91351
G6P/F6P _Phenylalanine	0.00680086
G6P/F6P _Proline	0.152121
G6P/F6P _Pyruvate	0.0606928
G6P/F6P _Serine	0.187962
G6P/F6P _Succinate	0.0868412
G6P/F6P _Threonine	0.0135995
G6P/F6P _Tryptophan	0.639055
G6P/F6P _Valine	0.0104609
Glutamic acid _Glycine	0.020451
Glutamic acid _Histidine	0.0152083
Glutamic acid _Homoserine	0.050206
Glutamic acid _Isoleucine.Leucine	0.959299
Glutamic acid _Lactate	0.639947
Glutamic acid _Lysine	0.0161032
Glutamic acid _Malate	0.0640084
Glutamic acid _Methionine	0.799975
Glutamic acid _Ornithine	0.718675
Glutamic acid _Oxalate	0.047314
Glutamic acid _PEP	0.568556
Glutamic acid _Phenylalanine	0.347951
Glutamic acid _Proline	0.143657
Glutamic acid _Pyruvate	0.616772
Glutamic acid _Serine	0.126763
Glutamic acid _Succinate	0.0999171
Glutamic acid _Threonine	0.0335017
Glutamic acid _Tryptophan	0.0978756
Glutamic acid _Valine	0.296836
Glycine _Histidine	0.403368
Glycine _Homoserine	0.0799403
Glycine _Isoleucine.Leucine	0.0200854
Glycine _Lactate	0.179438
Glycine _Lysine	0.887093
Glycine _Malate	0.944199
Glycine _Methionine	0.178867
Glycine _Ornithine	0.567489
Glycine _Oxalate	0.437982
Glycine _PEP	0.199599
Glycine _Phenylalanine	0.294927
Glycine _Proline	0.553063
Glycine _Pyruvate	0.0267099
Glycine _Serine	0.646447
Glycine _Succinate	0.836451
Glycine _Threonine	0.017232
Glycine _Tryptophan	0.170665
Glycine _Valine	0.406349
Histidine _Homoserine	0.197709
Histidine _Isoleucine.Leucine	0.620427
Histidine _Lactate	0.12743
Histidine _Lysine	0.355721
Histidine _Malate	0.554395
Histidine _Methionine	0.778931
Histidine _Ornithine	0.495716
Histidine _Oxalate	0.594459
Histidine _PEP	0.818943
Histidine _Phenylalanine	0.16479
Histidine _Proline	0.143218
Histidine _Pyruvate	0.0177061
Histidine _Serine	0.35432
Histidine _Succinate	0.656505
Histidine _Threonine	0.228012
Histidine _Tryptophan	0.486255
Histidine _Valine	0.240554
Homoserine _Isoleucine.Leucine	0.0384902
Homoserine _Lactate	0.172275
Homoserine _Lysine	0.0120799
Homoserine _Malate	0.104153
Homoserine _Methionine	0.0922382
Homoserine _Ornithine	0.0606062
Homoserine _Oxalate	0.187152
Homoserine _PEP	0.0937863
Homoserine _Phenylalanine	0.0107634
Homoserine _Proline	0.0199504
Homoserine _Pyruvate	0.183582
Homoserine _Serine	0.0172381
Homoserine _Succinate	0.315326
Homoserine _Threonine	0.521547
Homoserine _Tryptophan	0.000420538
Homoserine _Valine	0.131287
Isoleucine/leucine_Lactate	0.179552
Isoleucine/leucine_Lysine	0.177253
Isoleucine/leucine_Malate	0.206373
Isoleucine/leucine_Methionine	0.00941539
Isoleucine/leucine_Ornithine	0.0151198
Isoleucine/leucine_Oxalate	0.811473
Isoleucine/leucine_PEP	0.508575
Isoleucine/leucine_Phenylalanine	0.892088
Isoleucine/leucine_Proline	0.813496
Isoleucine/leucine_Pyruvate	0.00631373
Isoleucine/leucine_Serine	0.927222
Isoleucine/leucine_Succinate	0.0482656
Isoleucine/leucine_Threonine	0.00168957
Isoleucine/leucine_Tryptophan	0.122721
Isoleucine/leucine_Valine	0.127093
Lactate _Lysine	0.120756
Lactate _Malate	0.310129
Lactate _Methionine	0.0129978
Lactate _Ornithine	0.0984273
Lactate _Oxalate	0.27397
Lactate _PEP	0.622031
Lactate _Phenylalanine	0.410893
Lactate _Proline	0.713898
Lactate _Pyruvate	0.109791
Lactate _Serine	0.453065
Lactate _Succinate	0.00910743
Lactate _Threonine	0.416592
Lactate _Tryptophan	0.25531
Lactate _Valine	0.210064
Lysine _Malate	0.431024
Lysine _Methionine	0.166318
Lysine _Ornithine	0.683335
Lysine _Oxalate	0.666014
Lysine _PEP	0.92262
Lysine _Phenylalanine	0.00150022
Lysine _Proline	0.0116278
Lysine _Pyruvate	0.000676728
Lysine _Serine	0.0228886
Lysine _Succinate	0.205229
Lysine _Threonine	0.0306341
Lysine _Tryptophan	0.345571
Lysine _Valine	0.131161
Malate _Methionine	0.00241561
Malate _Ornithine	0.311591
Malate _Oxalate	0.208017
Malate _PEP	0.952048
Malate _Phenylalanine	0.0249884
Malate _Proline	0.239014
Malate _Pyruvate	0.000410411
Malate _Serine	0.226054
Malate _Succinate	0.196327
Malate _Threonine	0.0025283
Malate _Tryptophan	0.910912
Malate _Valine	0.045544
Methionine _Ornithine	0.744775
Methionine _Oxalate	0.258336
Methionine _PEP	0.0115855
Methionine _Phenylalanine	0.822865
Methionine _Proline	0.27713
Methionine _Pyruvate	7.65114e-06
Methionine _Serine	0.216379
Methionine _Succinate	0.250267
Methionine _Threonine	0.703475
Methionine _Tryptophan	0.0173536
Methionine _Valine	0.223643
Ornithine _Oxalate	0.867295
Ornithine _PEP	0.0192038
Ornithine _Phenylalanine	0.650058
Ornithine _Proline	0.607334
Ornithine _Pyruvate	0.34913
Ornithine _Serine	0.165656
Ornithine _Succinate	0.195149
Ornithine _Threonine	0.438078
Ornithine _Tryptophan	0.263424
Ornithine _Valine	0.282077
Oxalate _PEP	0.169026
Oxalate _Phenylalanine	0.059312
Oxalate _Proline	0.12938
Oxalate _Pyruvate	0.296781
Oxalate _Serine	0.145156
Oxalate _Succinate	0.77904
Oxalate _Threonine	0.0018964
Oxalate _Tryptophan	0.0263135
Oxalate _Valine	0.0351972
PEP _Phenylalanine	0.105738
PEP _Proline	0.501327
PEP _Pyruvate	0.306573
PEP _Serine	0.933011
PEP _Succinate	0.0528854
PEP _Threonine	3.01166e-05
PEP _Tryptophan	0.356742
PEP _Valine	0.0095824
Phenylalanine _Proline	0.00433669
Phenylalanine _Pyruvate	0.313487
Phenylalanine _Serine	0.000108347
Phenylalanine _Succinate	0.236016
Phenylalanine _Threonine	0.0129399
Phenylalanine _Tryptophan	0.0129818
Phenylalanine _Valine	0.528391
Proline _Pyruvate	0.119188
Proline _Serine	0.0591396
Proline _Succinate	0.831515
Proline _Threonine	0.00851626
Proline _Tryptophan	0.0771804
Proline _Valine	0.0747168
Pyruvate _Serine	0.0607645
Pyruvate _Succinate	0.00443986
Pyruvate _Threonine	0.0250116
Pyruvate _Tryptophan	0.0435158
Pyruvate _Valine	0.785092
Serine _Succinate	0.714347
Serine _Threonine	0.0386654
Serine _Tryptophan	0.670667
Serine _Valine	0.091515
Succinate _Threonine	0.403734
Succinate _Tryptophan	0.460237
Succinate _Valine	0.558788
Threonine _Tryptophan	0.000872568
Threonine _Valine	0.000146616
Tryptophan_Valine	0.458642
